# Supplementary material for: ﻿Two new diatom species of the genus Gomphonemopsis (Bacillariophyceae) from the coast of China and two new combinations for the genus
Source: PhytoKeys. 2024 Mar 26;239:255–66. doi: 10.3897/phytokeys.239.114018 (PMC10988095; doi:10.3897/phytokeys.239.114018)
Supplement: XML Treatment for Gomphonemopsis nana [file phytokeys.239.114018-treatment1.xml]

<!DOCTYPE tp:taxon-treatment
  PUBLIC "-//TaxonX//DTD Taxonomic Treatment Publishing DTD v0 20100105//EN" "tax-treatment-NSO.dtd">
<tp:taxon-treatment xmlns:tp="http://www.plazi.org/taxpub"><tp:treatment-meta><kwd-group><label>Taxon classification</label><kwd>
              <named-content content-type="kingdom">Plantae</named-content>
            </kwd><kwd>
              <named-content content-type="order">Cymbellales</named-content>
            </kwd><kwd>
              <named-content content-type="family">Rhoicospheniaceae</named-content>
            </kwd></kwd-group><mixed-citation publication-type="journal"><person-group><name><surname>Li</surname><given-names>Lang</given-names></name><name><surname>Nong</surname><given-names>Qun-Zhuan</given-names></name><name><surname>Chen</surname><given-names>Chang-Ping</given-names></name><name><surname>Li</surname><given-names>Yu-Hang</given-names></name><name><surname>Lai</surname><given-names>Jun-Xiang</given-names></name></person-group><article-title>﻿Two new diatom species of the genus <italic><tp:taxon-name><tp:taxon-name-part taxon-name-part-type="genus" reg="Gomphonemopsis">Gomphonemopsis</tp:taxon-name-part></tp:taxon-name></italic> (<tp:taxon-name><tp:taxon-name-part taxon-name-part-type="class">Bacillariophyceae</tp:taxon-name-part></tp:taxon-name>) from the coast of China and two new combinations for the genus</article-title><source>PhytoKeys</source><day>26</day><month>03</month><year>2024</year><volume>239</volume><fpage>255</fpage><lpage>266</lpage><pub-id pub-id-type="doi">10.3897/phytokeys.239.114018</pub-id></mixed-citation></tp:treatment-meta><tp:nomenclature><label>﻿</label><tp:taxon-name>
            <object-id xmlns:xlink="http://www.w3.org/1999/xlink" content-type="arpha" xlink:type="simple">38DDCB21-34E2-50C7-8DB0-705066E19F2F</object-id>
            <tp:taxon-name-part taxon-name-part-type="genus" reg="Gomphonemopsis">Gomphonemopsis</tp:taxon-name-part>
            <tp:taxon-name-part taxon-name-part-type="species" reg="nana">nana</tp:taxon-name-part>
          </tp:taxon-name><tp:taxon-authority>Lang Li, Yuhang Li &amp; Junxiang Lai</tp:taxon-authority><tp:taxon-status xmlns:xlink="http://www.w3.org/1999/xlink" xlink:type="simple">sp. nov.</tp:taxon-status><xref ref-type="fig" rid="F1">Fig. 1A–P</xref></tp:nomenclature><tp:treatment-sec sec-type="type material" id="SECID0EOSAE"><title>Type materials.</title><p><bold><italic>Holotype</italic>.</bold> Slide MBMCAS286906 deposited in the Marine Biological Museum, Chinese Academy of Sciences (MBMCAS), Qingdao, China.</p><p><bold><italic>Iconotype</italic>.</bold> Fig. <xref ref-type="fig" rid="F1">1K</xref>.</p></tp:treatment-sec><tp:treatment-sec sec-type="type locality" id="SECID0EJTAE"><title>Type locality.</title><p>Qingdao Bay, Qingdao City, the Yellow Sea (<named-content xmlns:xlink="http://www.w3.org/1999/xlink" content-type="dwc:verbatimCoordinates" xlink:type="simple"><named-content content-type="geo-json" specific-use="{&#34;type&#34;:&#34;Point&#34;,&#34;coordinates&#34;:[120.315628,36.059292]}" id="NCID0ESTAE" xlink:type="simple">36°3'33.45"N, 120°18'56.26"E</named-content></named-content>). Collected from the blades of seagrass <italic><tp:taxon-name><tp:taxon-name-part taxon-name-part-type="genus" reg="Zostera">Zostera</tp:taxon-name-part><tp:taxon-name-part taxon-name-part-type="species" reg="marina">marina</tp:taxon-name-part></tp:taxon-name></italic> by Lang Li, 11 October 2022.</p></tp:treatment-sec><tp:treatment-sec sec-type="description" id="SECID0ECUAE"><title>Description.</title><p><bold><italic><abbrev xmlns:xlink="http://www.w3.org/1999/xlink" xlink:title="light microscopy" id="ABBRID0ELUAE" xlink:type="simple">LM</abbrev></italic></bold> (Fig. <xref ref-type="fig" rid="F1">1A–J</xref>). Valves linear, heteropolar with obtusely rounded head pole and sub-acutely rounded foot pole, 4.0–7.4 μm long, 1.1–1.5 μm wide. Axial area very narrow. Raphe indistinguishable in <abbrev xmlns:xlink="http://www.w3.org/1999/xlink" xlink:title="light microscopy" id="ABBRID0EUUAE" xlink:type="simple">LM</abbrev>. Central area hyaline, extended transapically, or occasionally asymmetrical because of the presence of a stria on primary side of the valve (Fig. <xref ref-type="fig" rid="F1">1A</xref>). Transapical striae sub-parallel throughout, except slightly radiate at apices, 26–30 in 10 μm.</p><fig id="F1" position="float" orientation="portrait"><object-id xmlns:xlink="http://www.w3.org/1999/xlink" content-type="doi" xlink:type="simple">10.3897/phytokeys.239.114018.figure1</object-id><object-id xmlns:xlink="http://www.w3.org/1999/xlink" content-type="arpha" xlink:type="simple">090DF419-0A2D-5F64-9631-EA5CE8C836BE</object-id><label>Figure 1.</label><caption><p><italic><tp:taxon-name><tp:taxon-name-part taxon-name-part-type="genus" reg="Gomphonemopsis">Gomphonemopsis</tp:taxon-name-part><tp:taxon-name-part taxon-name-part-type="species" reg="nana">nana</tp:taxon-name-part></tp:taxon-name></italic><bold>A–J</bold> light micrographs (differential interference contrast, <abbrev xmlns:xlink="http://www.w3.org/1999/xlink" xlink:title="differential interference contrast" id="ABBRID0ERVAE" xlink:type="simple">DIC</abbrev>) <bold>K–P</bold> scanning electron micrographs <bold>K</bold> external view of an entire valve with hymenes covering areolae, iconotype specimen <bold>L</bold> external view of an entire valve without hymenes covering areolae, note the girdle bands perforated with two rows of pores (white arrowhead) <bold>M</bold> external detail of the central area, note the presence of two areolae on the primary side (white arrows) <bold>N</bold> external detail of the foot pole <bold>O</bold> internal view of an entire valve <bold>P</bold> internal detail of the central area. Scale bars: 5 μm (<bold>A–J</bold>); 1 μm (<bold>K–O</bold>); 0.5 μm (<bold>P</bold>).</p></caption><graphic xmlns:xlink="http://www.w3.org/1999/xlink" xlink:href="phytokeys-239-255_article-114018__-g001.jpg" position="float" orientation="portrait" xlink:type="simple" id="oo_1010114.jpg"><uri content-type="original_file" xlink:type="simple">https://binary.pensoft.net/fig/1010114</uri></graphic></fig><p><bold><italic><abbrev xmlns:xlink="http://www.w3.org/1999/xlink" xlink:title="scanning electron microscopy" id="ABBRID0ETWAE" xlink:type="simple">SEM</abbrev></italic></bold> (Fig. <xref ref-type="fig" rid="F1">1K–P</xref>). Externally, each stria composed of two elongate to round areolae, one on the valve face, the other on the mantle. A row of areolae presented around apices (Fig. <xref ref-type="fig" rid="F1">1K</xref>). Areolae occluded by hymenes and becoming smaller towards the foot pole (Fig. <xref ref-type="fig" rid="F1">1K</xref>). Raphe central, more or less straight (Fig. <xref ref-type="fig" rid="F1">1K, L</xref>). Proximal raphe endings expanded, pore-like, and deflected in the same direction (Fig. <xref ref-type="fig" rid="F1">1K, M</xref>). Distal raphe endings slightly expanded and terminating on the valve face (Fig. <xref ref-type="fig" rid="F1">1K, L</xref>). Central area expanded transapically to the valve margin, but two areolae occasionally present on primary side (Fig. <xref ref-type="fig" rid="F1">1M</xref>, white arrow). Girdle bands perforated with a double row of pores (Fig. <xref ref-type="fig" rid="F1">1L</xref>, white arrowhead). Internally, areolae smaller and rounder than external ones (Fig. <xref ref-type="fig" rid="F1">1O</xref>). Central area slightly elevated. Proximal raphe endings bent to the same side (Fig. <xref ref-type="fig" rid="F1">1P</xref>) distal raphe endings terminate in small helictoglossae (Fig. <xref ref-type="fig" rid="F1">1O</xref>).</p></tp:treatment-sec><tp:treatment-sec sec-type="etymology" id="SECID0EEYAE"><title>Etymology.</title><p>The Latin adjective <italic><tp:taxon-name><tp:taxon-name-part taxon-name-part-type="genus" reg="Gomphonemopsis"/><tp:taxon-name-part taxon-name-part-type="species" reg="nana">nana</tp:taxon-name-part></tp:taxon-name></italic> refers to the tiny dimensions of the new species as compared to other <italic><tp:taxon-name><tp:taxon-name-part taxon-name-part-type="genus" reg="Gomphonemopsis">Gomphonemopsis</tp:taxon-name-part></tp:taxon-name></italic> species.</p></tp:treatment-sec><tp:treatment-sec sec-type="distribution" id="SECID0E2YAE"><title>Distribution and ecology.</title><p><italic><tp:taxon-name><tp:taxon-name-part taxon-name-part-type="genus" reg="Gomphonemopsis">Gomphonemopsis</tp:taxon-name-part><tp:taxon-name-part taxon-name-part-type="species" reg="nana">nana</tp:taxon-name-part></tp:taxon-name></italic> is an epiphytic species known only from the type locality, where it occurs mainly in the low intertidal region at a temperature of 23.3 °C. The water salinity here was about 30 psu during sampling. Other species that were observed in the same sample include <italic><tp:taxon-name><tp:taxon-name-part taxon-name-part-type="genus" reg="Amphora">Amphora</tp:taxon-name-part></tp:taxon-name></italic> spp., <italic><tp:taxon-name><tp:taxon-name-part taxon-name-part-type="genus" reg="Navicula">Navicula</tp:taxon-name-part></tp:taxon-name></italic> spp., <italic><tp:taxon-name><tp:taxon-name-part taxon-name-part-type="genus" reg="Nitzschia">Nitzschia</tp:taxon-name-part></tp:taxon-name></italic> spp., <italic><tp:taxon-name><tp:taxon-name-part taxon-name-part-type="genus" reg="Gomphonemopsis">G.</tp:taxon-name-part><tp:taxon-name-part taxon-name-part-type="species" reg="exigua">exigua</tp:taxon-name-part></tp:taxon-name></italic> (Kützing) Medlin, <italic><tp:taxon-name><tp:taxon-name-part taxon-name-part-type="genus" reg="Licmophora">Licmophora</tp:taxon-name-part><tp:taxon-name-part taxon-name-part-type="species" reg="californica">californica</tp:taxon-name-part></tp:taxon-name></italic> Grunow, <italic><tp:taxon-name><tp:taxon-name-part taxon-name-part-type="genus" reg="Tabularia">Tabularia</tp:taxon-name-part><tp:taxon-name-part taxon-name-part-type="species" reg="parva">parva</tp:taxon-name-part></tp:taxon-name></italic> (Kützing) D.M.Williams &amp; Round, <italic><tp:taxon-name><tp:taxon-name-part taxon-name-part-type="genus" reg="Tabularia">T.</tp:taxon-name-part><tp:taxon-name-part taxon-name-part-type="species" reg="fasciculata">fasciculata</tp:taxon-name-part></tp:taxon-name></italic> (C.Agardh) D.M.Williams &amp; Round, <italic><tp:taxon-name><tp:taxon-name-part taxon-name-part-type="genus" reg="Berkeleya">Berkeleya</tp:taxon-name-part><tp:taxon-name-part taxon-name-part-type="species" reg="rutilans">rutilans</tp:taxon-name-part></tp:taxon-name></italic> (Trentepohl ex Roth) Grunow, <italic><tp:taxon-name><tp:taxon-name-part taxon-name-part-type="genus" reg="Cocconeis">Cocconeis</tp:taxon-name-part><tp:taxon-name-part taxon-name-part-type="species" reg="scutellum">scutellum</tp:taxon-name-part></tp:taxon-name></italic> Ehrenberg and <italic><tp:taxon-name><tp:taxon-name-part taxon-name-part-type="genus" reg="Seminavis">Seminavis</tp:taxon-name-part><tp:taxon-name-part taxon-name-part-type="species" reg="robusta">robusta</tp:taxon-name-part></tp:taxon-name></italic> Danielidis &amp; D.G.Mann.</p></tp:treatment-sec><tp:treatment-sec sec-type="PhycoBank registration" id="SECID0EO3AE"><title>PhycoBank registration.</title><p><ext-link xmlns:xlink="http://www.w3.org/1999/xlink" xlink:href="http://phycobank.org/104208" ext-link-type="uri" xlink:type="simple">http://phycobank.org/104208</ext-link>.</p></tp:treatment-sec></tp:taxon-treatment>
