# Supplementary material for: ﻿Two new diatom species of the genus Gomphonemopsis (Bacillariophyceae) from the coast of China and two new combinations for the genus
Source: PhytoKeys. 2024 Mar 26;239:255–66. doi: 10.3897/phytokeys.239.114018 (PMC10988095; doi:10.3897/phytokeys.239.114018)
Supplement: XML Treatment for Gomphonemopsis gaoi [file phytokeys.239.114018-treatment2.xml]

<!DOCTYPE tp:taxon-treatment
  PUBLIC "-//TaxonX//DTD Taxonomic Treatment Publishing DTD v0 20100105//EN" "tax-treatment-NSO.dtd">
<tp:taxon-treatment xmlns:tp="http://www.plazi.org/taxpub"><tp:treatment-meta><kwd-group><label>Taxon classification</label><kwd>
              <named-content content-type="kingdom">Plantae</named-content>
            </kwd><kwd>
              <named-content content-type="order">Cymbellales</named-content>
            </kwd><kwd>
              <named-content content-type="family">Rhoicospheniaceae</named-content>
            </kwd></kwd-group><mixed-citation publication-type="journal"><person-group><name><surname>Li</surname><given-names>Lang</given-names></name><name><surname>Nong</surname><given-names>Qun-Zhuan</given-names></name><name><surname>Chen</surname><given-names>Chang-Ping</given-names></name><name><surname>Li</surname><given-names>Yu-Hang</given-names></name><name><surname>Lai</surname><given-names>Jun-Xiang</given-names></name></person-group><article-title>﻿Two new diatom species of the genus <italic><tp:taxon-name><tp:taxon-name-part taxon-name-part-type="genus" reg="Gomphonemopsis">Gomphonemopsis</tp:taxon-name-part></tp:taxon-name></italic> (<tp:taxon-name><tp:taxon-name-part taxon-name-part-type="class">Bacillariophyceae</tp:taxon-name-part></tp:taxon-name>) from the coast of China and two new combinations for the genus</article-title><source>PhytoKeys</source><day>26</day><month>03</month><year>2024</year><volume>239</volume><fpage>255</fpage><lpage>266</lpage><pub-id pub-id-type="doi">10.3897/phytokeys.239.114018</pub-id></mixed-citation></tp:treatment-meta><tp:nomenclature><label>﻿</label><tp:taxon-name>
            <object-id xmlns:xlink="http://www.w3.org/1999/xlink" content-type="arpha" xlink:type="simple">EDFB28B5-27BE-59F1-ACAE-AFE8D1BF1D02</object-id>
            <tp:taxon-name-part taxon-name-part-type="genus" reg="Gomphonemopsis">Gomphonemopsis</tp:taxon-name-part>
            <tp:taxon-name-part taxon-name-part-type="species" reg="gaoi">gaoi</tp:taxon-name-part>
          </tp:taxon-name><tp:taxon-authority>Lang Li, Changping Chen &amp; Junxiang Lai</tp:taxon-authority><tp:taxon-status xmlns:xlink="http://www.w3.org/1999/xlink" xlink:type="simple">sp. nov.</tp:taxon-status><xref ref-type="fig" rid="F2">Fig. 2A–P</xref><tp:nomenclature-citation-list><tp:nomenclature-citation><tp:taxon-name>
                <tp:taxon-name-part taxon-name-part-type="genus" reg="Gomphonemopsis"/>
                <tp:taxon-name-part taxon-name-part-type="species" reg="exigua"/>
              </tp:taxon-name><comment>- <tp:taxon-name><tp:taxon-name-part taxon-name-part-type="genus" reg="Gomphonemopsis">Gomphonemopsis</tp:taxon-name-part></tp:taxon-name> aff. <tp:taxon-name><tp:taxon-name-part taxon-name-part-type="genus" reg="Gomphonemopsis">G.</tp:taxon-name-part><tp:taxon-name-part taxon-name-part-type="species" reg="exigua">exigua</tp:taxon-name-part></tp:taxon-name> in <xref ref-type="bibr" rid="B18">Lange and Tiffany 2002</xref>, p. 198, fig. 74. </comment></tp:nomenclature-citation></tp:nomenclature-citation-list></tp:nomenclature><tp:treatment-sec sec-type="type material" id="SECID0E25AE"><title>Type materials.</title><p><bold><italic>Holotype</italic>.</bold> Slide SZIII161114 deposited in Biology Department Herbarium, Xiamen University (AU), Xiamen, China.</p><p><bold><italic>Iconotype</italic>.</bold> Fig. <xref ref-type="fig" rid="F2">2J</xref>.</p></tp:treatment-sec><tp:treatment-sec sec-type="type locality" id="SECID0EW6AE"><title>Type locality.</title><p>No. 3 fishing pond, Futian Mangrove Nature Reserve, the South China Sea (<named-content xmlns:xlink="http://www.w3.org/1999/xlink" content-type="dwc:verbatimCoordinates" xlink:type="simple"><named-content content-type="geo-json" specific-use="{&#34;type&#34;:&#34;Point&#34;,&#34;coordinates&#34;:[114.011492,22.524475]}" id="NCID0EAAAG" xlink:type="simple">22°31'28.11"N, 114°0'41.37"E</named-content></named-content>). Separated from the exoskeleton of marine copepods by Lang Li, 14 November 2016.</p></tp:treatment-sec><tp:treatment-sec sec-type="description" id="SECID0EFAAG"><title>Description.</title><p><bold><italic><abbrev xmlns:xlink="http://www.w3.org/1999/xlink" xlink:title="light microscopy" id="ABBRID0EOAAG" xlink:type="simple">LM</abbrev></italic></bold> (Fig. <xref ref-type="fig" rid="F2">2A–I</xref>). Valves narrowly lanceolate, isopolar with acutely rounded apices, 28.5–30.5 μm long, 4.0–5.0 μm wide. Primary and secondary sides can be easily distinguished because of the obvious interruptions in the stria pattern, which are termed “Voigt faults” (Fig. <xref ref-type="fig" rid="F2">2A</xref>, black arrowheads). Axial area linear and very narrow, widening towards valve centre. Central area small, sometimes slightly wider on the primary side than the secondary side. Raphe straight with distant simple proximal endings. Striae uniseriate, parallel in the middle and slightly radiate near apices, 24–26 in 10 μm.</p><fig id="F2" position="float" orientation="portrait"><object-id xmlns:xlink="http://www.w3.org/1999/xlink" content-type="doi" xlink:type="simple">10.3897/phytokeys.239.114018.figure2</object-id><object-id xmlns:xlink="http://www.w3.org/1999/xlink" content-type="arpha" xlink:type="simple">D6A23262-CB25-5494-AD7D-4738148C45A7</object-id><label>Figure 2.</label><caption><p><italic><tp:taxon-name><tp:taxon-name-part taxon-name-part-type="genus" reg="Gomphonemopsis">Gomphonemopsis</tp:taxon-name-part><tp:taxon-name-part taxon-name-part-type="species" reg="gaoi">gaoi</tp:taxon-name-part></tp:taxon-name></italic><bold>A–I</bold> light micrographs (<bold>I</bold> phase contrast), note the Voigt faults on the secondary side (black arrowheads) <bold>J–P</bold> scanning electron micrographs <bold>J</bold> external view of an entire valve, iconotype specimen <bold>K</bold> external detail of the apex, showing the slit-like pores <bold>L</bold> external detail of the central area <bold>M</bold> internal view of an entire valve <bold>N</bold> internal detail of the apex, showing the slit-like pores <bold>O</bold> internal detail of the central area <bold>P</bold> valvocopula with two rows of subcircular poroids. Scale bars: 10 μm (<bold>A–I</bold>); 5 μm (<bold>J</bold>, <bold>M</bold>); 1 μm (<bold>K, L, N–P</bold>).</p></caption><graphic xmlns:xlink="http://www.w3.org/1999/xlink" xlink:href="phytokeys-239-255_article-114018__-g002.jpg" position="float" orientation="portrait" xlink:type="simple" id="oo_1010115.jpg"><uri content-type="original_file" xlink:type="simple">https://binary.pensoft.net/fig/1010115</uri></graphic></fig><p><bold><italic><abbrev xmlns:xlink="http://www.w3.org/1999/xlink" xlink:title="scanning electron microscopy" id="ABBRID0EUCAG" xlink:type="simple">SEM</abbrev></italic></bold> (Fig. <xref ref-type="fig" rid="F2">2J–P</xref>). Valve face flat, with a clear transition to mantle (Fig. <xref ref-type="fig" rid="F2">2J</xref>). Each of striae comprised of one narrow, elongated areola on valve face and one oblong areola on the mantle (Fig. <xref ref-type="fig" rid="F2">2J–L</xref>). Valve mantle relatively shallow, with 10–14 radiated slits at apices (Fig. <xref ref-type="fig" rid="F2">2K, L</xref>). Axial area distinct, forming a narrow, lanceolate hyaline zone and becoming wider in the central area (Fig. <xref ref-type="fig" rid="F2">2J</xref>). Central area transversely expanded, surrounded by irregularly shortened striae (Fig. <xref ref-type="fig" rid="F2">2L</xref>). Raphe filiform, composed of two coaxial branches of equal length (Fig. <xref ref-type="fig" rid="F2">2J</xref>). Both proximal and distal endings almost straight, not enlarged (Fig. <xref ref-type="fig" rid="F2">2K, L</xref>). Internally, proximal raphe endings small, slightly deflected towards the primary valve side (Fig. <xref ref-type="fig" rid="F2">2M, O</xref>), whereas distal endings terminate as weakly developed helictoglossae (Fig. <xref ref-type="fig" rid="F2">2N</xref>). Valvocopula open, possessing two parallel rows of subcircular poroids (Fig. <xref ref-type="fig" rid="F2">2P</xref>).</p></tp:treatment-sec><tp:treatment-sec sec-type="etymology" id="SECID0EFEAG"><title>Etymology.</title><p>The epithet honours Prof. Yahui Gao (Xiamen University, China), in recognition of his contributions to marine diatom taxonomy research in China.</p></tp:treatment-sec><tp:treatment-sec sec-type="distribution" id="SECID0EKEAG"><title>Distribution and ecology.</title><p>In addition to the type locality, <italic><tp:taxon-name><tp:taxon-name-part taxon-name-part-type="genus" reg="Gomphonemopsis">Gomphonemopsis</tp:taxon-name-part><tp:taxon-name-part taxon-name-part-type="species" reg="gaoi">gaoi</tp:taxon-name-part></tp:taxon-name></italic> may also be distributed in the Salton Sea of the United States (<xref ref-type="bibr" rid="B18">Lange and Tiffany 2002</xref>: fig. 74). This taxon is an epizoic diatom on marine copepods. Water temperature of the sampling site was 27.7 °C, and salinity was 12 psu.</p></tp:treatment-sec><tp:treatment-sec sec-type="PhycoBank registration" id="SECID0E6EAG"><title>PhycoBank registration.</title><p><ext-link xmlns:xlink="http://www.w3.org/1999/xlink" xlink:href="http://phycobank.org/104209" ext-link-type="uri" xlink:type="simple">http://phycobank.org/104209</ext-link>.</p></tp:treatment-sec><ref-list><ref id="B18"><mixed-citation xmlns:xlink="http://www.w3.org/1999/xlink" xlink:type="simple"><person-group><name name-style="western"><surname>Lange</surname><given-names>CB</given-names></name><name name-style="western"><surname>Tiffany</surname><given-names>MA</given-names></name></person-group> (<year>2002</year>) The diatom flora of the Salton Sea, California. Hydrobiologia 473(1/3): 179–201. <ext-link xlink:href="10.1023/A:1016550205461" ext-link-type="doi" xlink:type="simple">https://doi.org/10.1023/A:1016550205461</ext-link></mixed-citation></ref></ref-list></tp:taxon-treatment>
