# Supplementary material for: ﻿Two new diatom species of the genus Gomphonemopsis (Bacillariophyceae) from the coast of China and two new combinations for the genus
Source: PhytoKeys. 2024 Mar 26;239:255–66. doi: 10.3897/phytokeys.239.114018 (PMC10988095; doi:10.3897/phytokeys.239.114018)
Supplement: XML Treatment for Gomphonemopsis oahuensis [file phytokeys.239.114018-treatment3.xml]

<!DOCTYPE tp:taxon-treatment
  PUBLIC "-//TaxonX//DTD Taxonomic Treatment Publishing DTD v0 20100105//EN" "tax-treatment-NSO.dtd">
<tp:taxon-treatment xmlns:tp="http://www.plazi.org/taxpub"><tp:treatment-meta><kwd-group><label>Taxon classification</label><kwd>
              <named-content content-type="kingdom">Plantae</named-content>
            </kwd><kwd>
              <named-content content-type="order">Cymbellales</named-content>
            </kwd><kwd>
              <named-content content-type="family">Rhoicospheniaceae</named-content>
            </kwd></kwd-group><mixed-citation publication-type="journal"><person-group><name><surname>Li</surname><given-names>Lang</given-names></name><name><surname>Nong</surname><given-names>Qun-Zhuan</given-names></name><name><surname>Chen</surname><given-names>Chang-Ping</given-names></name><name><surname>Li</surname><given-names>Yu-Hang</given-names></name><name><surname>Lai</surname><given-names>Jun-Xiang</given-names></name></person-group><article-title>﻿Two new diatom species of the genus <italic><tp:taxon-name><tp:taxon-name-part taxon-name-part-type="genus" reg="Gomphonemopsis">Gomphonemopsis</tp:taxon-name-part></tp:taxon-name></italic> (<tp:taxon-name><tp:taxon-name-part taxon-name-part-type="class">Bacillariophyceae</tp:taxon-name-part></tp:taxon-name>) from the coast of China and two new combinations for the genus</article-title><source>PhytoKeys</source><day>26</day><month>03</month><year>2024</year><volume>239</volume><fpage>255</fpage><lpage>266</lpage><pub-id pub-id-type="doi">10.3897/phytokeys.239.114018</pub-id></mixed-citation></tp:treatment-meta><tp:nomenclature><label>﻿</label><tp:taxon-name>
            <object-id xmlns:xlink="http://www.w3.org/1999/xlink" content-type="arpha" xlink:type="simple">71205A2F-2103-59B1-82DD-E0627CDE9597</object-id>
            <tp:taxon-name-part taxon-name-part-type="genus" reg="Gomphonemopsis">Gomphonemopsis</tp:taxon-name-part>
            <tp:taxon-name-part taxon-name-part-type="species" reg="oahuensis">oahuensis</tp:taxon-name-part>
          </tp:taxon-name><tp:taxon-authority>(Hustedt) Lang Li, Yuhang Li &amp; Changping Chen</tp:taxon-authority><tp:taxon-status xmlns:xlink="http://www.w3.org/1999/xlink" xlink:type="simple">comb. nov.</tp:taxon-status><tp:nomenclature-citation-list><tp:nomenclature-citation><tp:taxon-name>
                <tp:taxon-name-part taxon-name-part-type="genus" reg="Cymbella">Cymbella</tp:taxon-name-part>
                <tp:taxon-name-part taxon-name-part-type="species" reg="oahuensis">oahuensis</tp:taxon-name-part>
              </tp:taxon-name><comment><xref ref-type="bibr" rid="B14">Hustedt 1942</xref>. Internationale Revue der gesamten Hydrobiologie und Hydrographie 42 (1/3): p. 98, figs 193–195. Lectotype: designated by <xref ref-type="bibr" rid="B32">Simonsen (1987</xref>, p. 282). BRM 163/65, illustrated as pl. 416, figs 4–8. Basionym.</comment></tp:nomenclature-citation><tp:nomenclature-citation><tp:taxon-name>
                <tp:taxon-name-part taxon-name-part-type="genus" reg="Gomphosphenia">Gomphosphenia</tp:taxon-name-part>
                <tp:taxon-name-part taxon-name-part-type="species" reg="oahuensis">oahuensis</tp:taxon-name-part>
              </tp:taxon-name><comment>(Hustedt) Lange-Bertalot in Moser, Lange-Bertalot and Metzeltin 1998, p. 42, pl. 5, figs 6–8, pl. 53, figs 1–9. Synonyms.</comment></tp:nomenclature-citation><tp:nomenclature-citation><tp:taxon-name>
                <tp:taxon-name-part taxon-name-part-type="genus" reg="Navicula">Navicula</tp:taxon-name-part>
                <tp:taxon-name-part taxon-name-part-type="species" reg="oahuensis">oahuensis</tp:taxon-name-part>
              </tp:taxon-name><comment>(Hustedt) Krammer in <xref ref-type="bibr" rid="B16">Krammer and Lange-Bertalot 1985</xref>, p. 83.</comment></tp:nomenclature-citation></tp:nomenclature-citation-list></tp:nomenclature><tp:treatment-sec sec-type="PhycoBank registration" id="SECID0EKTAG"><title>PhycoBank registration.</title><p><ext-link xmlns:xlink="http://www.w3.org/1999/xlink" xlink:href="http://phycobank.org/104211" ext-link-type="uri" xlink:type="simple">http://phycobank.org/104211</ext-link>.</p></tp:treatment-sec><tp:treatment-sec sec-type="notes" id="SECID0EVTAG"><title>Notes.</title><p><tp:taxon-name><tp:taxon-name-part taxon-name-part-type="genus" reg="Gomphonemopsis">Gomphonemopsis</tp:taxon-name-part><tp:taxon-name-part taxon-name-part-type="species" reg="exigua">exigua</tp:taxon-name-part><tp:taxon-name-part taxon-name-part-type="infraspecific-rank">var.</tp:taxon-name-part><tp:taxon-name-part taxon-name-part-type="variety" reg="platypus">platypus</tp:taxon-name-part></tp:taxon-name> was originally described from Bornholm, Denmark as <italic><tp:taxon-name><tp:taxon-name-part taxon-name-part-type="genus" reg="Gomphonema">Gomphonema</tp:taxon-name-part><tp:taxon-name-part taxon-name-part-type="species" reg="platypus">platypus</tp:taxon-name-part></tp:taxon-name></italic> Østrup. Subsequently, <xref ref-type="bibr" rid="B16">Krammer and Lange-Bertalot (1985)</xref> reclassified this taxon as a variety of <italic><tp:taxon-name><tp:taxon-name-part taxon-name-part-type="genus" reg="Gomphonema">Gomphonema</tp:taxon-name-part><tp:taxon-name-part taxon-name-part-type="species" reg="exiguum">exiguum</tp:taxon-name-part></tp:taxon-name></italic>. Snoeijs transferred it to <italic><tp:taxon-name><tp:taxon-name-part taxon-name-part-type="genus" reg="Gomphonemopsis">Gomphonemopsis</tp:taxon-name-part></tp:taxon-name></italic> (<xref ref-type="bibr" rid="B33">Snoeijs and Balashova 1998</xref>). Despite sharing a similar size dimension and stria density with the nominate variety (<xref ref-type="bibr" rid="B26">Medlin and Round 1986</xref>; <xref ref-type="bibr" rid="B33">Snoeijs and Balashova 1998</xref>), it has a unique widened foot pole differing from other congeners (<xref ref-type="bibr" rid="B33">Snoeijs and Balashova 1998</xref>). Therefore, we suggest elevating <tp:taxon-name><tp:taxon-name-part taxon-name-part-type="genus" reg="Gomphonemopsis">Gomphonemopsis</tp:taxon-name-part><tp:taxon-name-part taxon-name-part-type="species" reg="exigua">exigua</tp:taxon-name-part><tp:taxon-name-part taxon-name-part-type="infraspecific-rank">var.</tp:taxon-name-part><tp:taxon-name-part taxon-name-part-type="variety" reg="platypus">platypus</tp:taxon-name-part></tp:taxon-name> to the species level.</p></tp:treatment-sec><ref-list><ref id="B14"><mixed-citation xmlns:xlink="http://www.w3.org/1999/xlink" xlink:type="simple"><person-group><name name-style="western"><surname>Hustedt</surname><given-names>F</given-names></name></person-group> (<year>1942</year>) Süßwasser-Diatomeen des indomalayischen Archipels und der Hawaii-Inseln. Internationale Revue der Gesamten Hydrobiologie 42(1/3): 1–252. <ext-link xlink:href="10.1002/iroh.19420420102" ext-link-type="doi" xlink:type="simple">https://doi.org/10.1002/iroh.19420420102</ext-link></mixed-citation></ref><ref id="B32"><mixed-citation xmlns:xlink="http://www.w3.org/1999/xlink" xlink:type="simple"><person-group><name name-style="western"><surname>Simonsen</surname><given-names>R</given-names></name></person-group> (<year>1987</year>) <source>Atlas and Catalogue of the Diatom Types of Friedrich Hustedt. Vol. 1–3. J.</source><publisher-name>Cramer</publisher-name>, <publisher-loc>Berlin and Stuttgart</publisher-loc>, <size units="page">525 pp</size>. [772 plates]</mixed-citation></ref><ref id="B16"><mixed-citation xmlns:xlink="http://www.w3.org/1999/xlink" xlink:type="simple"><person-group><name name-style="western"><surname>Krammer</surname><given-names>K</given-names></name><name name-style="western"><surname>Lange-Bertalot</surname><given-names>H</given-names></name></person-group> (<year>1985</year>) <article-title><tp:taxon-name><tp:taxon-name-part taxon-name-part-type="family">Naviculaceae</tp:taxon-name-part></tp:taxon-name> Neue und wenig bekannte Taxa, neue Kombinationen und Synonyme sowie Bemerkungen zu einigen Gattungen.</article-title><source>Bibliotheca Diatomologica</source><volume>9</volume>: <fpage>1</fpage>–<lpage>230</lpage>.</mixed-citation></ref><ref id="B33"><mixed-citation xmlns:xlink="http://www.w3.org/1999/xlink" xlink:type="simple"><person-group><name name-style="western"><surname>Snoeijs</surname><given-names>PJM</given-names></name><name name-style="western"><surname>Balashova</surname><given-names>N</given-names></name></person-group> (<year>1998</year>) Intercalibration and distribution of diatom species in the Baltic Sea. The Baltic Marine Biologists Publication No. 16e. Vol. 5. Opulus press, 144 pp. [101 plates]</mixed-citation></ref><ref id="B26"><mixed-citation xmlns:xlink="http://www.w3.org/1999/xlink" xlink:type="simple"><person-group><name name-style="western"><surname>Medlin</surname><given-names>LK</given-names></name><name name-style="western"><surname>Round</surname><given-names>FE</given-names></name></person-group> (<year>1986</year>) <article-title>Taxonomic studies of marine gomphonemoid diatoms.</article-title><source>Diatom Research</source><volume>1</volume>(<issue>2</issue>): <fpage>205</fpage>–<lpage>225</lpage>. <ext-link xlink:href="10.1080/0269249X.1986.9704970" ext-link-type="doi" xlink:type="simple">https://doi.org/10.1080/0269249X.1986.9704970</ext-link></mixed-citation></ref></ref-list></tp:taxon-treatment>
