# Supplementary material for: ﻿Two new diatom species of the genus Gomphonemopsis (Bacillariophyceae) from the coast of China and two new combinations for the genus
Source: PhytoKeys. 2024 Mar 26;239:255–66. doi: 10.3897/phytokeys.239.114018 (PMC10988095; doi:10.3897/phytokeys.239.114018)
Supplement: XML Treatment for Gomphonemopsis platypus [file phytokeys.239.114018-treatment4.xml]

<!DOCTYPE tp:taxon-treatment
  PUBLIC "-//TaxonX//DTD Taxonomic Treatment Publishing DTD v0 20100105//EN" "tax-treatment-NSO.dtd">
<tp:taxon-treatment xmlns:tp="http://www.plazi.org/taxpub"><tp:treatment-meta><kwd-group><label>Taxon classification</label><kwd>
              <named-content content-type="kingdom">Plantae</named-content>
            </kwd><kwd>
              <named-content content-type="order">Cymbellales</named-content>
            </kwd><kwd>
              <named-content content-type="family">Rhoicospheniaceae</named-content>
            </kwd></kwd-group><mixed-citation publication-type="journal"><person-group><name><surname>Li</surname><given-names>Lang</given-names></name><name><surname>Nong</surname><given-names>Qun-Zhuan</given-names></name><name><surname>Chen</surname><given-names>Chang-Ping</given-names></name><name><surname>Li</surname><given-names>Yu-Hang</given-names></name><name><surname>Lai</surname><given-names>Jun-Xiang</given-names></name></person-group><article-title>﻿Two new diatom species of the genus <italic><tp:taxon-name><tp:taxon-name-part taxon-name-part-type="genus" reg="Gomphonemopsis">Gomphonemopsis</tp:taxon-name-part></tp:taxon-name></italic> (<tp:taxon-name><tp:taxon-name-part taxon-name-part-type="class">Bacillariophyceae</tp:taxon-name-part></tp:taxon-name>) from the coast of China and two new combinations for the genus</article-title><source>PhytoKeys</source><day>26</day><month>03</month><year>2024</year><volume>239</volume><fpage>255</fpage><lpage>266</lpage><pub-id pub-id-type="doi">10.3897/phytokeys.239.114018</pub-id></mixed-citation></tp:treatment-meta><tp:nomenclature><label>﻿</label><tp:taxon-name>
            <object-id xmlns:xlink="http://www.w3.org/1999/xlink" content-type="arpha" xlink:type="simple">B11FA152-A728-5E30-85CA-55AF647FCEF1</object-id>
            <tp:taxon-name-part taxon-name-part-type="genus" reg="Gomphonemopsis">Gomphonemopsis</tp:taxon-name-part>
            <tp:taxon-name-part taxon-name-part-type="species" reg="platypus">platypus</tp:taxon-name-part>
          </tp:taxon-name><tp:taxon-authority>(Østrup) Lang Li, Yuhang Li &amp; Junxiang Lai</tp:taxon-authority><tp:taxon-status xmlns:xlink="http://www.w3.org/1999/xlink" xlink:type="simple">comb. nov.</tp:taxon-status><tp:nomenclature-citation-list><tp:nomenclature-citation><tp:taxon-name>
                <tp:taxon-name-part taxon-name-part-type="genus" reg="Gomphonema">Gomphonema</tp:taxon-name-part>
                <tp:taxon-name-part taxon-name-part-type="species" reg="platypus">platypus</tp:taxon-name-part>
              </tp:taxon-name><comment>Østrup 1910. Danske Diatoméer, p. 65, pl. II, fig. 49. Basionym.</comment></tp:nomenclature-citation><tp:nomenclature-citation><tp:taxon-name>
                <tp:taxon-name-part taxon-name-part-type="genus" reg="Gomphonemopsis">Gomphonemopsis</tp:taxon-name-part>
                <tp:taxon-name-part taxon-name-part-type="species" reg="exigua">exigua</tp:taxon-name-part>
                <tp:taxon-name-part taxon-name-part-type="infraspecific-rank">var.</tp:taxon-name-part>
                <tp:taxon-name-part taxon-name-part-type="variety" reg="platypus">platypus</tp:taxon-name-part>
              </tp:taxon-name><comment>(Østrup) Snoeijs in <xref ref-type="bibr" rid="B33">Snoeijs and Balashova 1998</xref>, p. 55, fig. 443. Synonyms.</comment></tp:nomenclature-citation><tp:nomenclature-citation><tp:taxon-name>
                <tp:taxon-name-part taxon-name-part-type="genus" reg="Gomphonema">Gomphonema</tp:taxon-name-part>
                <tp:taxon-name-part taxon-name-part-type="species" reg="exiguum">exiguum</tp:taxon-name-part>
                <tp:taxon-name-part taxon-name-part-type="infraspecific-rank">var.</tp:taxon-name-part>
                <tp:taxon-name-part taxon-name-part-type="variety" reg="platypus">platypus</tp:taxon-name-part>
              </tp:taxon-name><comment>(Østrup) Lange-Bertalot in <xref ref-type="bibr" rid="B16">Krammer and Lange-Bertalot 1985</xref>, p. 47.</comment></tp:nomenclature-citation></tp:nomenclature-citation-list></tp:nomenclature><tp:treatment-sec sec-type="PhycoBank registration" id="SECID0EQZAG"><title>PhycoBank registration.</title><p><ext-link xmlns:xlink="http://www.w3.org/1999/xlink" xlink:href="http://phycobank.org/104420" ext-link-type="uri" xlink:type="simple">http://phycobank.org/104420</ext-link>.</p><sec sec-type="﻿Dichotomous key to distinguish the Gomphonemopsis species" id="SECID0E2ZAG"><title>﻿Dichotomous key to distinguish the <italic><tp:taxon-name><tp:taxon-name-part taxon-name-part-type="genus" reg="Gomphonemopsis">Gomphonemopsis</tp:taxon-name-part></tp:taxon-name></italic> species</title><p>In order to facilitate the identification of the <italic><tp:taxon-name><tp:taxon-name-part taxon-name-part-type="genus" reg="Gomphonemopsis">Gomphonemopsis</tp:taxon-name-part></tp:taxon-name></italic> species, a dichotomous key to all known species is presented as follows:</p><table-wrap content-type="key" position="anchor" orientation="portrait"><table id="TID0EJGAE" rules="all"><tbody><tr><td rowspan="1" colspan="1">1</td><td rowspan="1" colspan="1">Valves isopolar</td><td rowspan="1" colspan="1">
                      <bold>2</bold>
                    </td></tr><tr><td rowspan="1" colspan="1">–</td><td rowspan="1" colspan="1">Valves heteropolar</td><td rowspan="1" colspan="1">
                      <bold>3</bold>
                    </td></tr><tr><td rowspan="1" colspan="1">2</td><td rowspan="1" colspan="1">Apices capitate</td><td rowspan="1" colspan="1">
                      <bold>
                        <italic>
                          <tp:taxon-name><tp:taxon-name-part taxon-name-part-type="genus" reg="Gomphonema">G.</tp:taxon-name-part><tp:taxon-name-part taxon-name-part-type="species" reg="oahuensis">oahuensis</tp:taxon-name-part></tp:taxon-name>
                        </italic>
                      </bold>
                    </td></tr><tr><td rowspan="1" colspan="1">–</td><td rowspan="1" colspan="1">Apices acutely rounded</td><td rowspan="1" colspan="1">
                      <bold>
                        <italic>
                          <tp:taxon-name><tp:taxon-name-part taxon-name-part-type="genus" reg="Gomphonemopsis">G.</tp:taxon-name-part><tp:taxon-name-part taxon-name-part-type="species" reg="gaoi">gaoi</tp:taxon-name-part></tp:taxon-name>
                        </italic>
                      </bold>
                    </td></tr><tr><td rowspan="1" colspan="1">3</td><td rowspan="1" colspan="1">Valves clavate with widened foot pole</td><td rowspan="1" colspan="1">
                      <bold>
                        <italic>
                          <tp:taxon-name><tp:taxon-name-part taxon-name-part-type="genus" reg="Gomphonema">G.</tp:taxon-name-part><tp:taxon-name-part taxon-name-part-type="species" reg="platypus">platypus</tp:taxon-name-part></tp:taxon-name>
                        </italic>
                      </bold>
                    </td></tr><tr><td rowspan="1" colspan="1">–</td><td rowspan="1" colspan="1">Valves linear to lanceolate</td><td rowspan="1" colspan="1">
                      <bold>4</bold>
                    </td></tr><tr><td rowspan="1" colspan="1">4</td><td rowspan="1" colspan="1">Central area small</td><td rowspan="1" colspan="1">
                      <bold>
                        <italic>
                          <tp:taxon-name><tp:taxon-name-part taxon-name-part-type="genus" reg="Gomphonemopsis">G.</tp:taxon-name-part><tp:taxon-name-part taxon-name-part-type="species" reg="exigua">exigua</tp:taxon-name-part></tp:taxon-name>
                        </italic>
                      </bold>
                    </td></tr><tr><td rowspan="1" colspan="1">–</td><td rowspan="1" colspan="1">Central area wide or asymmetrical</td><td rowspan="1" colspan="1">
                      <bold>5</bold>
                    </td></tr><tr><td rowspan="1" colspan="1">5</td><td rowspan="1" colspan="1">Striae 26–30 in 10 μm</td><td rowspan="1" colspan="1">
                      <bold>
                        <italic>
                          <tp:taxon-name><tp:taxon-name-part taxon-name-part-type="genus" reg="Gomphonemopsis">G.</tp:taxon-name-part><tp:taxon-name-part taxon-name-part-type="species" reg="nana">nana</tp:taxon-name-part></tp:taxon-name>
                        </italic>
                      </bold>
                    </td></tr><tr><td rowspan="1" colspan="1">–</td><td rowspan="1" colspan="1">Striae ≤ 24 in 10 μm</td><td rowspan="1" colspan="1">
                      <bold>6</bold>
                    </td></tr><tr><td rowspan="1" colspan="1">6</td><td rowspan="1" colspan="1">Areolae round</td><td rowspan="1" colspan="1">
                      <bold>7</bold>
                    </td></tr><tr><td rowspan="1" colspan="1">–</td><td rowspan="1" colspan="1">Areolae elongate or round near poles</td><td rowspan="1" colspan="1">
                      <bold>8</bold>
                    </td></tr><tr><td rowspan="1" colspan="1">7</td><td rowspan="1" colspan="1">Mantle areolae only extending along the wider part of valve</td><td rowspan="1" colspan="1">
                      <bold>
                        <italic>
                          <tp:taxon-name><tp:taxon-name-part taxon-name-part-type="genus" reg="Gomphonemopsis">G.</tp:taxon-name-part><tp:taxon-name-part taxon-name-part-type="species" reg="ligowskii">ligowskii</tp:taxon-name-part></tp:taxon-name>
                        </italic>
                      </bold>
                    </td></tr><tr><td rowspan="1" colspan="1">–</td><td rowspan="1" colspan="1">Mantle areolae extending along the whole mantle</td><td rowspan="1" colspan="1">
                      <bold>
                        <italic>
                          <tp:taxon-name><tp:taxon-name-part taxon-name-part-type="genus" reg="Gomphonema">G.</tp:taxon-name-part><tp:taxon-name-part taxon-name-part-type="species" reg="littoralis">littoralis</tp:taxon-name-part></tp:taxon-name>
                        </italic>
                      </bold>
                    </td></tr><tr><td rowspan="1" colspan="1">8</td><td rowspan="1" colspan="1">Striae ≤ 18 in 10 μm</td><td rowspan="1" colspan="1">
                      <bold>9</bold>
                    </td></tr><tr><td rowspan="1" colspan="1">–</td><td rowspan="1" colspan="1">Striae ≥ 18 in 10 μm</td><td rowspan="1" colspan="1">
                      <bold>10</bold>
                    </td></tr><tr><td rowspan="1" colspan="1">9</td><td rowspan="1" colspan="1">Valves 10–17 μm long, 2–3 μm wide; striae 16 in 10 μm</td><td rowspan="1" colspan="1">
                      <bold>
                        <italic>
                          <tp:taxon-name><tp:taxon-name-part taxon-name-part-type="genus" reg="Gomphonema">G.</tp:taxon-name-part><tp:taxon-name-part taxon-name-part-type="species" reg="obscura">obscura</tp:taxon-name-part></tp:taxon-name>
                        </italic>
                      </bold>
                    </td></tr><tr><td rowspan="1" colspan="1">–</td><td rowspan="1" colspan="1">Valves 6–8 μm long, 1.7–2.5 μm wide; striae 10–18 in 10 μm</td><td rowspan="1" colspan="1">
                      <bold>
                        <italic>
                          <tp:taxon-name><tp:taxon-name-part taxon-name-part-type="genus" reg="Gomphonema">G.</tp:taxon-name-part><tp:taxon-name-part taxon-name-part-type="species" reg="domniciae">domniciae</tp:taxon-name-part></tp:taxon-name>
                        </italic>
                      </bold>
                    </td></tr><tr><td rowspan="1" colspan="1">10</td><td rowspan="1" colspan="1">Central area extending to valve/mantle junction</td><td rowspan="1" colspan="1">
                      <bold>11</bold>
                    </td></tr><tr><td rowspan="1" colspan="1">–</td><td rowspan="1" colspan="1">Central area extending to valve margin</td><td rowspan="1" colspan="1">
                      <bold>12</bold>
                    </td></tr><tr><td rowspan="1" colspan="1">11</td><td rowspan="1" colspan="1">Transapical striae divided the into two parts</td><td rowspan="1" colspan="1">
                      <bold>
                        <italic>
                          <tp:taxon-name><tp:taxon-name-part taxon-name-part-type="genus" reg="Gomphonemopsis">G.</tp:taxon-name-part><tp:taxon-name-part taxon-name-part-type="species" reg="sieminskae">sieminskae</tp:taxon-name-part></tp:taxon-name>
                        </italic>
                      </bold>
                    </td></tr><tr><td rowspan="1" colspan="1">–</td><td rowspan="1" colspan="1">Transapical striae not divided the into two parts</td><td rowspan="1" colspan="1">
                      <bold>
                        <italic>
                          <tp:taxon-name><tp:taxon-name-part taxon-name-part-type="genus" reg="Gomphonema">G.</tp:taxon-name-part><tp:taxon-name-part taxon-name-part-type="species" reg="pseudexigua">pseudexigua</tp:taxon-name-part></tp:taxon-name>
                        </italic>
                      </bold>
                    </td></tr><tr><td rowspan="1" colspan="1">12</td><td rowspan="1" colspan="1">A row of small slits around the foot pole</td><td rowspan="1" colspan="1">
                      <bold>
                        <italic>
                          <tp:taxon-name><tp:taxon-name-part taxon-name-part-type="genus" reg="Gomphonema">G.</tp:taxon-name-part><tp:taxon-name-part taxon-name-part-type="species" reg="lindae">lindae</tp:taxon-name-part></tp:taxon-name>
                        </italic>
                      </bold>
                    </td></tr><tr><td rowspan="1" colspan="1">–</td><td rowspan="1" colspan="1">One or two pores around the foot pole</td><td rowspan="1" colspan="1">
                      <bold>
                        <italic>
                          <tp:taxon-name><tp:taxon-name-part taxon-name-part-type="genus" reg="Gomphonema">G.</tp:taxon-name-part><tp:taxon-name-part taxon-name-part-type="species" reg="novozelandicum">novozelandicum</tp:taxon-name-part></tp:taxon-name>
                        </italic>
                      </bold>
                    </td></tr></tbody></table></table-wrap><p>To date, the genus <italic><tp:taxon-name><tp:taxon-name-part taxon-name-part-type="genus" reg="Gomphonemopsis">Gomphonemopsis</tp:taxon-name-part></tp:taxon-name></italic> contains thirteen diatom species, six of which have been reported in China seas. This genus may have a wider distribution in the marine coastal waters of subtropical to Polar regions, with the exception of <italic><tp:taxon-name><tp:taxon-name-part taxon-name-part-type="genus" reg="Gomphonema">G.</tp:taxon-name-part><tp:taxon-name-part taxon-name-part-type="species" reg="oahuensis">oahuensis</tp:taxon-name-part></tp:taxon-name></italic>, which lives in tropical freshwater environments. According to Table <xref ref-type="table" rid="T1">1</xref>, <italic><tp:taxon-name><tp:taxon-name-part taxon-name-part-type="genus" reg="Gomphonemopsis">Gomphonemopsis</tp:taxon-name-part></tp:taxon-name></italic> exhibits diverse habitat preferences. Most species are epiphytic on seaweeds and seagrasses, whereas, interestingly, <italic><tp:taxon-name><tp:taxon-name-part taxon-name-part-type="genus" reg="Gomphonemopsis">G.</tp:taxon-name-part><tp:taxon-name-part taxon-name-part-type="species" reg="gaoi">gaoi</tp:taxon-name-part></tp:taxon-name></italic> “chooses” copepods as its hosts in this study. This may be not the first report of epizoic <italic>modus vivendi</italic> in <italic><tp:taxon-name><tp:taxon-name-part taxon-name-part-type="genus" reg="Gomphonemopsis">G.</tp:taxon-name-part><tp:taxon-name-part taxon-name-part-type="species" reg="gaoi">gaoi</tp:taxon-name-part></tp:taxon-name></italic>. <xref ref-type="bibr" rid="B18">Lange and Tiffany (2002)</xref> found that this species could attach to both green algae and the stalk of the ciliate, but they couldn’t determine whether the ciliate was its strict host. Hence, further ecological studies are needed to reveal the habitats of <italic><tp:taxon-name><tp:taxon-name-part taxon-name-part-type="genus" reg="Gomphonemopsis">G.</tp:taxon-name-part><tp:taxon-name-part taxon-name-part-type="species" reg="gaoi">gaoi</tp:taxon-name-part></tp:taxon-name></italic> and other species within the genus.</p></sec></tp:treatment-sec><tp:treatment-sec><!--Section generated to contain objects referenced in tp:taxon-treatment.--><table-wrap id="T1" position="float" orientation="portrait"><label>Table 1.</label><caption><p>Comparison of measurements and habitats among <italic><tp:taxon-name><tp:taxon-name-part taxon-name-part-type="genus" reg="Gomphonemopsis">Gomphonemopsis</tp:taxon-name-part></tp:taxon-name></italic> species, modified from <xref ref-type="bibr" rid="B17">Krzywda et al. (2019)</xref>.</p></caption><table id="TID0EBJBG" rules="all"><tbody><tr><th rowspan="1" colspan="1">Species</th><th rowspan="1" colspan="1">Length (μm)</th><th rowspan="1" colspan="1">Width (μm)</th><th rowspan="1" colspan="1">Striae (10 μm)</th><th rowspan="1" colspan="1">Habitat</th><th rowspan="1" colspan="1">References (including <abbrev xmlns:xlink="http://www.w3.org/1999/xlink" xlink:title="scanning electron microscopy" id="ABBRID0ETBAE" xlink:type="simple">SEM</abbrev> documentation if available)</th></tr><tr><td rowspan="1" colspan="1">
                <italic>
                  <tp:taxon-name><tp:taxon-name-part taxon-name-part-type="genus" reg="Gomphonema">G.</tp:taxon-name-part><tp:taxon-name-part taxon-name-part-type="species" reg="nana">nana</tp:taxon-name-part></tp:taxon-name>
                </italic>
              </td><td rowspan="1" colspan="1">4.0–7.4</td><td rowspan="1" colspan="1">1.1–1.5</td><td rowspan="1" colspan="1">26–30</td><td rowspan="1" colspan="1">Marine, epiphytic</td><td rowspan="1" colspan="1">This paper</td></tr><tr><td rowspan="1" colspan="1">
                <italic>
                  <tp:taxon-name><tp:taxon-name-part taxon-name-part-type="genus" reg="Gomphonema">G.</tp:taxon-name-part><tp:taxon-name-part taxon-name-part-type="species" reg="gaoi">gaoi</tp:taxon-name-part></tp:taxon-name>
                </italic>
              </td><td rowspan="1" colspan="1">28.5–30.5</td><td rowspan="1" colspan="1">4.0–5.0</td><td rowspan="1" colspan="1">24–26</td><td rowspan="1" colspan="1">Brackish, epizoic</td><td rowspan="1" colspan="1">This paper</td></tr><tr><td rowspan="1" colspan="1">
                <italic>
                  <tp:taxon-name><tp:taxon-name-part taxon-name-part-type="genus" reg="Gomphonema">G.</tp:taxon-name-part><tp:taxon-name-part taxon-name-part-type="species" reg="oahuensis">oahuensis</tp:taxon-name-part></tp:taxon-name>
                </italic>
              </td><td rowspan="1" colspan="1">26</td><td rowspan="1" colspan="1">3–4</td><td rowspan="1" colspan="1">25</td><td rowspan="1" colspan="1">Freshwater</td><td rowspan="1" colspan="1">
                <xref ref-type="bibr" rid="B14">Hustedt 1942</xref>
              </td></tr><tr><td rowspan="1" colspan="1">
                <italic>
                  <tp:taxon-name><tp:taxon-name-part taxon-name-part-type="genus" reg="Gomphonema">G.</tp:taxon-name-part><tp:taxon-name-part taxon-name-part-type="species" reg="domniciae">domniciae</tp:taxon-name-part></tp:taxon-name>
                </italic>
              </td><td rowspan="1" colspan="1">6–8</td><td rowspan="1" colspan="1">1.7–2.5</td><td rowspan="1" colspan="1">10–18</td><td rowspan="1" colspan="1">Marine to brackish, epiphytic and epilithic</td><td rowspan="1" colspan="1"><xref ref-type="bibr" rid="B9">Guslakov 1981</xref>; <xref ref-type="bibr" rid="B10">Guslakov et al. 1992</xref></td></tr><tr><td rowspan="1" colspan="1">
                <italic>
                  <tp:taxon-name><tp:taxon-name-part taxon-name-part-type="genus" reg="Gomphonema">G.</tp:taxon-name-part><tp:taxon-name-part taxon-name-part-type="species" reg="littoralis">littoralis</tp:taxon-name-part></tp:taxon-name>
                </italic>
              </td><td rowspan="1" colspan="1">14–22</td><td rowspan="1" colspan="1">2–3</td><td rowspan="1" colspan="1">16–19</td><td rowspan="1" colspan="1">Marine, epiphytic</td><td rowspan="1" colspan="1"><xref ref-type="bibr" rid="B26">Medlin and Round 1986</xref>: <abbrev xmlns:xlink="http://www.w3.org/1999/xlink" xlink:title="scanning electron microscopy" id="ABBRID0EEHAE" xlink:type="simple">SEM</abbrev> figs 52–54</td></tr><tr><td rowspan="1" colspan="1">
                <italic>
                  <tp:taxon-name><tp:taxon-name-part taxon-name-part-type="genus" reg="Gomphonema">G.</tp:taxon-name-part><tp:taxon-name-part taxon-name-part-type="species" reg="pseudexigua">pseudexigua</tp:taxon-name-part></tp:taxon-name>
                </italic>
              </td><td rowspan="1" colspan="1">3.5–15.0</td><td rowspan="1" colspan="1">1.5–2.5</td><td rowspan="1" colspan="1">18–22</td><td rowspan="1" colspan="1">Brackish, epiphytic</td><td rowspan="1" colspan="1"><xref ref-type="bibr" rid="B26">Medlin and Round 1986</xref>: <abbrev xmlns:xlink="http://www.w3.org/1999/xlink" xlink:title="scanning electron microscopy" id="ABBRID0EMIAE" xlink:type="simple">SEM</abbrev> figs 48–51</td></tr><tr><td rowspan="1" colspan="1">
                <italic>
                  <tp:taxon-name><tp:taxon-name-part taxon-name-part-type="genus" reg="Gomphonema">G.</tp:taxon-name-part><tp:taxon-name-part taxon-name-part-type="species" reg="exigua">exigua</tp:taxon-name-part></tp:taxon-name>
                </italic>
              </td><td rowspan="1" colspan="1">9–34</td><td rowspan="1" colspan="1">2–6</td><td rowspan="1" colspan="1">16–30</td><td rowspan="1" colspan="1">Marine and brackish, epiphytic</td><td rowspan="1" colspan="1"><xref ref-type="bibr" rid="B26">Medlin and Round 1986</xref>: <abbrev xmlns:xlink="http://www.w3.org/1999/xlink" xlink:title="scanning electron microscopy" id="ABBRID0EUJAE" xlink:type="simple">SEM</abbrev> figs 39–45</td></tr><tr><td rowspan="1" colspan="1">
                <italic>
                  <tp:taxon-name><tp:taxon-name-part taxon-name-part-type="genus" reg="Gomphonema">G.</tp:taxon-name-part><tp:taxon-name-part taxon-name-part-type="species" reg="platypus">platypus</tp:taxon-name-part></tp:taxon-name>
                </italic>
              </td><td rowspan="1" colspan="1">9.5–24</td><td rowspan="1" colspan="1">3–4.5</td><td rowspan="1" colspan="1">17.5–21</td><td rowspan="1" colspan="1">Marine and brackish, epiphytic</td><td rowspan="1" colspan="1">Snoeijs and Balasova 1998: <abbrev xmlns:xlink="http://www.w3.org/1999/xlink" xlink:title="scanning electron microscopy" id="ABBRID0EYKAE" xlink:type="simple">SEM</abbrev> fig. 443</td></tr><tr><td rowspan="1" colspan="1">
                <italic>
                  <tp:taxon-name><tp:taxon-name-part taxon-name-part-type="genus" reg="Gomphonema">G.</tp:taxon-name-part><tp:taxon-name-part taxon-name-part-type="species" reg="lindae">lindae</tp:taxon-name-part></tp:taxon-name>
                </italic>
              </td><td rowspan="1" colspan="1">16.0–18.5</td><td rowspan="1" colspan="1">2.5–3.0</td><td rowspan="1" colspan="1">18–24</td><td rowspan="1" colspan="1">Marine, benthic</td><td rowspan="1" colspan="1"><xref ref-type="bibr" rid="B27">Metzeltin and Witkowski 1996</xref>: <abbrev xmlns:xlink="http://www.w3.org/1999/xlink" xlink:title="scanning electron microscopy" id="ABBRID0EAMAE" xlink:type="simple">SEM</abbrev> pl. 79: fig. 3, pl. 92: figs 3, 4</td></tr><tr><td rowspan="1" colspan="1">
                <italic>
                  <tp:taxon-name><tp:taxon-name-part taxon-name-part-type="genus" reg="Gomphonema">G.</tp:taxon-name-part><tp:taxon-name-part taxon-name-part-type="species" reg="ligowskii">ligowskii</tp:taxon-name-part></tp:taxon-name>
                </italic>
              </td><td rowspan="1" colspan="1">11–17</td><td rowspan="1" colspan="1">1.5–2.5</td><td rowspan="1" colspan="1">11–14</td><td rowspan="1" colspan="1">Marine, epiphytic</td><td rowspan="1" colspan="1"><xref ref-type="bibr" rid="B1">Al-Handal et al. 2018</xref>: <abbrev xmlns:xlink="http://www.w3.org/1999/xlink" xlink:title="scanning electron microscopy" id="ABBRID0EINAE" xlink:type="simple">SEM</abbrev> figs 18–22</td></tr><tr><td rowspan="1" colspan="1">
                <italic>
                  <tp:taxon-name><tp:taxon-name-part taxon-name-part-type="genus" reg="Gomphonema">G.</tp:taxon-name-part><tp:taxon-name-part taxon-name-part-type="species" reg="obscura">obscura</tp:taxon-name-part></tp:taxon-name>
                </italic>
              </td><td rowspan="1" colspan="1">10–17</td><td rowspan="1" colspan="1">2–3</td><td rowspan="1" colspan="1">16</td><td rowspan="1" colspan="1">Marine to brackish, epiphytic</td><td rowspan="1" colspan="1">
                <xref ref-type="bibr" rid="B19">Lange-Bertalot et al. 1996</xref>
              </td></tr><tr><td rowspan="1" colspan="1">
                <italic>
                  <tp:taxon-name><tp:taxon-name-part taxon-name-part-type="genus" reg="Gomphonema">G.</tp:taxon-name-part><tp:taxon-name-part taxon-name-part-type="species" reg="novozelandicum">novozelandicum</tp:taxon-name-part></tp:taxon-name>
                </italic>
              </td><td rowspan="1" colspan="1">12–35</td><td rowspan="1" colspan="1">2–3</td><td rowspan="1" colspan="1">20–22</td><td rowspan="1" colspan="1">Marine, epiphytic</td><td rowspan="1" colspan="1"><xref ref-type="bibr" rid="B2">Booth 1984</xref>: <abbrev xmlns:xlink="http://www.w3.org/1999/xlink" xlink:title="scanning electron microscopy" id="ABBRID0EUPAE" xlink:type="simple">SEM</abbrev> fig. 4</td></tr><tr><td rowspan="1" colspan="1">
                <italic>
                  <tp:taxon-name><tp:taxon-name-part taxon-name-part-type="genus" reg="Gomphonema">G.</tp:taxon-name-part><tp:taxon-name-part taxon-name-part-type="species" reg="sieminskae">sieminskae</tp:taxon-name-part></tp:taxon-name>
                </italic>
              </td><td rowspan="1" colspan="1">9–18</td><td rowspan="1" colspan="1">2.0–2.5</td><td rowspan="1" colspan="1">18–22</td><td rowspan="1" colspan="1">Brackish, epiphytic</td><td rowspan="1" colspan="1"><xref ref-type="bibr" rid="B17">Krzywda et al. 2019</xref>: <abbrev xmlns:xlink="http://www.w3.org/1999/xlink" xlink:title="scanning electron microscopy" id="ABBRID0E3QAE" xlink:type="simple">SEM</abbrev> fig. 2C’–G’</td></tr></tbody></table></table-wrap></tp:treatment-sec><ref-list><ref id="B33"><mixed-citation xmlns:xlink="http://www.w3.org/1999/xlink" xlink:type="simple"><person-group><name name-style="western"><surname>Snoeijs</surname><given-names>PJM</given-names></name><name name-style="western"><surname>Balashova</surname><given-names>N</given-names></name></person-group> (<year>1998</year>) Intercalibration and distribution of diatom species in the Baltic Sea. The Baltic Marine Biologists Publication No. 16e. Vol. 5. Opulus press, 144 pp. [101 plates]</mixed-citation></ref><ref id="B16"><mixed-citation xmlns:xlink="http://www.w3.org/1999/xlink" xlink:type="simple"><person-group><name name-style="western"><surname>Krammer</surname><given-names>K</given-names></name><name name-style="western"><surname>Lange-Bertalot</surname><given-names>H</given-names></name></person-group> (<year>1985</year>) <article-title><tp:taxon-name><tp:taxon-name-part taxon-name-part-type="family">Naviculaceae</tp:taxon-name-part></tp:taxon-name> Neue und wenig bekannte Taxa, neue Kombinationen und Synonyme sowie Bemerkungen zu einigen Gattungen.</article-title><source>Bibliotheca Diatomologica</source><volume>9</volume>: <fpage>1</fpage>–<lpage>230</lpage>.</mixed-citation></ref><ref id="B17"><mixed-citation xmlns:xlink="http://www.w3.org/1999/xlink" xlink:type="simple"><person-group><name name-style="western"><surname>Krzywda</surname><given-names>M</given-names></name><name name-style="western"><surname>Gastineau</surname><given-names>R</given-names></name><name name-style="western"><surname>Bąk</surname><given-names>M</given-names></name><name name-style="western"><surname>Dąbek</surname><given-names>P</given-names></name><name name-style="western"><surname>Górecka</surname><given-names>E</given-names></name><name name-style="western"><surname>Zhou</surname><given-names>CX</given-names></name><name name-style="western"><surname>Lange-Bertalot</surname><given-names>H</given-names></name><name name-style="western"><surname>Li</surname><given-names>CL</given-names></name><name name-style="western"><surname>Witkowski</surname><given-names>A</given-names></name></person-group> (<year>2019</year>) <article-title>Morphology and molecular phylogeny of <italic><tp:taxon-name><tp:taxon-name-part taxon-name-part-type="genus">Gomphonemopsis</tp:taxon-name-part><tp:taxon-name-part taxon-name-part-type="species">sieminskae</tp:taxon-name-part></tp:taxon-name></italic> sp. nov. isolated from brackish waters of the East China Sea coast.</article-title><source>Plant and Fungal Systematics</source><volume>64</volume>(<issue>1</issue>): <fpage>17</fpage>–<lpage>24</lpage>. <ext-link xlink:href="10.2478/pfs-2019-0003" ext-link-type="doi" xlink:type="simple">https://doi.org/10.2478/pfs-2019-0003</ext-link></mixed-citation></ref><ref id="B14"><mixed-citation xmlns:xlink="http://www.w3.org/1999/xlink" xlink:type="simple"><person-group><name name-style="western"><surname>Hustedt</surname><given-names>F</given-names></name></person-group> (<year>1942</year>) Süßwasser-Diatomeen des indomalayischen Archipels und der Hawaii-Inseln. Internationale Revue der Gesamten Hydrobiologie 42(1/3): 1–252. <ext-link xlink:href="10.1002/iroh.19420420102" ext-link-type="doi" xlink:type="simple">https://doi.org/10.1002/iroh.19420420102</ext-link></mixed-citation></ref><ref id="B9"><mixed-citation xmlns:xlink="http://www.w3.org/1999/xlink" xlink:type="simple"><person-group><name name-style="western"><surname>Guslakov</surname><given-names>NE</given-names></name></person-group> (<year>1981</year>) <article-title>Novyi vid roda <italic><tp:taxon-name><tp:taxon-name-part taxon-name-part-type="genus">Gomphonema</tp:taxon-name-part></tp:taxon-name></italic> (<tp:taxon-name><tp:taxon-name-part taxon-name-part-type="phylum">Bacillariophyta</tp:taxon-name-part></tp:taxon-name>) iz Chernogo Moria.</article-title><source>Botanicheskii Zhurnal</source><volume>66</volume>(<issue>7</issue>): <fpage>1046</fpage>–<lpage>1047</lpage>.</mixed-citation></ref><ref id="B10"><mixed-citation xmlns:xlink="http://www.w3.org/1999/xlink" xlink:type="simple"><person-group><name name-style="western"><surname>Guslakov</surname><given-names>NA</given-names></name><name name-style="western"><surname>Zakordonets</surname><given-names>IA</given-names></name><name name-style="western"><surname>Gerasimuk</surname><given-names>VP</given-names></name></person-group> (<year>1992</year>) Atlas diatomovykh vodorosley bentosa severozapadnoy tschasti Tschrnogo Morja. Nukovaya Dumka.</mixed-citation></ref><ref id="B26"><mixed-citation xmlns:xlink="http://www.w3.org/1999/xlink" xlink:type="simple"><person-group><name name-style="western"><surname>Medlin</surname><given-names>LK</given-names></name><name name-style="western"><surname>Round</surname><given-names>FE</given-names></name></person-group> (<year>1986</year>) <article-title>Taxonomic studies of marine gomphonemoid diatoms.</article-title><source>Diatom Research</source><volume>1</volume>(<issue>2</issue>): <fpage>205</fpage>–<lpage>225</lpage>. <ext-link xlink:href="10.1080/0269249X.1986.9704970" ext-link-type="doi" xlink:type="simple">https://doi.org/10.1080/0269249X.1986.9704970</ext-link></mixed-citation></ref><ref id="B27"><mixed-citation xmlns:xlink="http://www.w3.org/1999/xlink" xlink:type="simple"><person-group><name name-style="western"><surname>Metzeltin</surname><given-names>D</given-names></name><name name-style="western"><surname>Witkowski</surname><given-names>A</given-names></name></person-group> (<year>1996</year>) <article-title>Diatomeen der Bären-Insel. Süsswasser- und marine Arten.</article-title> In: <person-group><name name-style="western"><surname>Lange-Bertalot</surname><given-names>H</given-names></name></person-group> (<role>Ed.</role>) <issue-title>Iconographia Diatomologica.</issue-title><source>Annotated Diatom Micrographs. Vol. 4. Taxonomy. Koeltz Scientific Books, Königstein</source>, <fpage>3</fpage>–<lpage>217</lpage>.</mixed-citation></ref><ref id="B1"><mixed-citation xmlns:xlink="http://www.w3.org/1999/xlink" xlink:type="simple"><person-group><name name-style="western"><surname>Al-Handal</surname><given-names>A</given-names></name><name name-style="western"><surname>Thomas</surname><given-names>EW</given-names></name><name name-style="western"><surname>Torstensson</surname><given-names>A</given-names></name><name name-style="western"><surname>Jahn</surname><given-names>R</given-names></name><name name-style="western"><surname>Wulff</surname><given-names>A</given-names></name></person-group> (<year>2018</year>) <article-title><italic><tp:taxon-name><tp:taxon-name-part taxon-name-part-type="genus">Gomphonemopsis</tp:taxon-name-part><tp:taxon-name-part taxon-name-part-type="species">ligowskii</tp:taxon-name-part></tp:taxon-name></italic>, a new diatom (<tp:taxon-name><tp:taxon-name-part taxon-name-part-type="class">Bacillariophyceae</tp:taxon-name-part></tp:taxon-name>) from the marine Antarctic and a comparison to other <italic><tp:taxon-name><tp:taxon-name-part taxon-name-part-type="genus">Gomphonemopsis</tp:taxon-name-part></tp:taxon-name></italic>.</article-title><source>Diatom Research</source><volume>33</volume>(<issue>1</issue>): <fpage>97</fpage>–<lpage>103</lpage>. <ext-link xlink:href="10.1080/0269249X.2018.1428916" ext-link-type="doi" xlink:type="simple">https://doi.org/10.1080/0269249X.2018.1428916</ext-link></mixed-citation></ref><ref id="B19"><mixed-citation xmlns:xlink="http://www.w3.org/1999/xlink" xlink:type="simple"><person-group><name name-style="western"><surname>Lange-Bertalot</surname><given-names>H</given-names></name><name name-style="western"><surname>Külbs</surname><given-names>K</given-names></name><name name-style="western"><surname>Lauser</surname><given-names>T</given-names></name><name name-style="western"><surname>Nörpel-Schempp</surname><given-names>M</given-names></name><name name-style="western"><surname>Willmann</surname><given-names>M</given-names></name></person-group> (<year>1996</year>) <article-title>Diatom taxa introduced by Georg Krasske. Documentation and revision. Dokumnetation und Revision der von Georg Krasske beschribenen Diatomeen-Taxa.</article-title><source>Iconographia Diatomologica</source><volume>3</volume>: <fpage>2</fpage>–<lpage>358</lpage>.</mixed-citation></ref><ref id="B2"><mixed-citation xmlns:xlink="http://www.w3.org/1999/xlink" xlink:type="simple"><person-group><name name-style="western"><surname>Booth</surname><given-names>WE</given-names></name></person-group> (<year>1984</year>) <article-title><italic><tp:taxon-name><tp:taxon-name-part taxon-name-part-type="genus">Gomphonema</tp:taxon-name-part><tp:taxon-name-part taxon-name-part-type="species">novo-zelandicum</tp:taxon-name-part></tp:taxon-name></italic> sp. nov., an epiphytic diatom with a specific host preference.</article-title><source>New Zealand Journal of Marine and Freshwater Research</source><volume>18</volume>(<issue>4</issue>): <fpage>425</fpage>–<lpage>430</lpage>. <ext-link xlink:href="10.1080/00288330.1984.9516063" ext-link-type="doi" xlink:type="simple">https://doi.org/10.1080/00288330.1984.9516063</ext-link></mixed-citation></ref><ref id="B18"><mixed-citation xmlns:xlink="http://www.w3.org/1999/xlink" xlink:type="simple"><person-group><name name-style="western"><surname>Lange</surname><given-names>CB</given-names></name><name name-style="western"><surname>Tiffany</surname><given-names>MA</given-names></name></person-group> (<year>2002</year>) The diatom flora of the Salton Sea, California. Hydrobiologia 473(1/3): 179–201. <ext-link xlink:href="10.1023/A:1016550205461" ext-link-type="doi" xlink:type="simple">https://doi.org/10.1023/A:1016550205461</ext-link></mixed-citation></ref></ref-list></tp:taxon-treatment>
